# Supplementary material for: Identification of Potential Artefacts in In Vitro Measurement of Vanadium-Induced Reactive Oxygen Species (ROS) Production
Source: Int J Environ Res Public Health. 2022 Nov 18;19(22):15214. doi: 10.3390/ijerph192215214 (PMC9691132; doi:10.3390/ijerph192215214)
Supplement: Supplementary file 1 [file ijerph-19-15214-s001.zip]

Archive with 1 entries (1 files):
- ijerph-1986488-supplementary.pdf
